# Supplementary material for: Epidithiodiketopiperazines (ETPs) exhibit in vitro antiangiogenic and in vivo antitumor activity by disrupting the HIF-1α/p300 complex in a preclinical model of prostate cancer
Source: Mol Cancer. 2014 Apr 28;13:91. doi: 10.1186/1476-4598-13-91 (PMC4113146; doi:10.1186/1476-4598-13-91)
Supplement: Additional file 1: Figure S1 — ETPs decrease VEGF secretion in HCT116 cells. A, Hypoxia was induced for 18 h in HCT116 cells in the absence or presence of the indicated concentrations of ETPs, followed by ELISA quantification of secreted VEGF normalized to DMSO under hypoxic conditions (n = 1-6). A repeated measures ANOVA was performed on the data; Hochberg’s method was used to adjust the p-values. *, p < 0.05, **, p < 0.001, ***, p < 0.0001. B, Cell viability was determined in HCT116 cells using the CellTiter-Blue cell viability reagent. Data points are presented as mean ± S.E.M from independent experiments (n=3-7). [file 1476-4598-13-91-S1.zip]

Archive with 2 entries (2 files):
- 3414585561046591_add1/3414585561046591_add1a.jpeg
- 3414585561046591_add1/3414585561046591_add1b.jpeg
